# Supplementary material for: Development and application of a simple formate-buffered extraction method for the analysis of 104 organic pollutants in river suspended particulate matter by HPLC–ESI–MS/MS
Source: Anal Bioanal Chem. 2025 Aug 7;417(23):5287–301. doi: 10.1007/s00216-025-06049-x (PMC12432068; doi:10.1007/s00216-025-06049-x)
Supplement: Supplementary file 2 — (XLSX 105 KB) [file 216_2025_6049_MOESM2_ESM.xlsx]

## Sheet: ReadMe
Supplementary Material for:
Development and application of a simple formate-buffered extraction method for the analysis of 104 organic pollutants in river suspended particulate matter by HPLC-ESI-MS/MS
Alexis P. Roodt1,2*, Ralf Schulz2,1
1 Eußerthal Ecosystem Research Station (EERES), RPTU Kaiserslautern-Landau, Birkenthalstrasse 13, D-76857, Eußerthal, Germany
2 Institute for Environmental Sciences, RPTU Kaiserslautern-Landau, Fortstrasse 7, 76829 Landau, Germany
*Corresponding author: roodt.a@rptu.de
Table S1	List of reagents and equipment
Table S2	Sampling site locations in the Lauter catchment in southwestern Germany
Table S3	Waste Water Treatment Plant (WWTP) locations and capacities
Table S4	Sample collection dates, sampling sites, percentage organic matter (%OM) and pH values of SPM samples
Table S5	Instrument parameters for analyses performed by high-performance liquid chromatography coupled to a triple quadrupole mass spectrometer by electrospray ionization (HPLC-ESI-MS/MS)
Table S6	Targetted analytes, chromatogrphic retention times and multiple reaction monitoring (MRM) acquisition parameters
Table S7	Preliminary extraction recoveries of 104 targeted analytes fortified at 5 ng/g (dry weight) in reference SPM-sample material
Table S8	Average percentage recoveries (%REC) and relative standard deviations (%RSD) of 104 targeted analytes fortified at 25 ng/g (dry weight) in reference SPM-sample material after aging for 1-hour
Table S9	Percentage matrix effects (%ME) between four extraction methods
Table S10	Instrument limits of quantification (ILOQs) and method limits of quantification (MLOQs) using a FB extraction method
Table S11	Percentage average recoveries (%REC) and relative standard deviations (%RSD) using a formate buffered extraction method (FB)
Table S12	Relative matrix effects in extracts prepared from two reference sites using a formate buffered extraction method (FB)
Table S13	Relative matrix effects calculated based on a matrix matched calibration using a formate buffered (FB) extraction method
Table S14	Qualitative and quantitative results in suspended particulate matter (SPM) samples collected from eight sampling sites and two reference sites in the Lauter catchment in southwestern Germany.
Table S15	Daily precipitation data measured at Schweigen-Rechtenbach weather station in southwestern Germany.

## Sheet: Table S1
Table S1: List of reagents and equipment
Description:	Vendor:	Purity:
Water	Honeywell	LC-MS
Acetonitrile	Honeywell	LC-MS
Ammonium fomate	Thermo scientific	0.99
PSA SPE Bulk Sorbent	Agilent Technologies	-
C18 ODS SPE Bulk Sorbent	Agilent Technologies	-
Carbon SPE Bulk Sorbent	Agilent Technologies	-
Sodium chloride	Roth	≥99.5%
Magnesium sulphate (anhydrous)	Sigma-Aldrich	≥99.5%
Sodium acetate	Sigma-Aldrich	≥99.0%
Sodium citrate tribasic dehydrate	Sigma-Aldrich	≥99.0%
Sodium citrate dibasic sesquihydrate dehydrate	Sigma-Aldrich	≥99.0%
Freeze dryer	Christ Alpha 1-4 LSCbasic	-
Centrifuge	VWR MEGA STAR 1.6R	-
Ultrasonic bath	Bandelin Sonorex Digitec	-

## Sheet: Table S2
Table S2: Sampling site locations in the Lauter catchment in southwestern Germany
Site	Name	GPS Coordinates
S1	Salzbach	49°11’39.4”N 7°44’23.7”E
S2	Wieslauter (before Dahn)	49°10’03.4”N 7°45’01.6”E
S3	Wieslauter (before Reichenbach)	49°08’16.5”N 7°47’36.2”E
S4	Wieslauter (before Niederschlettenbach)	49°05’12.5”N 7°49’49.0”E
S5	Wieslauter (before Wissembourg)	49°02’45.2”N 7°52’51.6”E
S6	Lauter (after Wissembourg)	49°00’39.5”N 8°03’16.6”E
S7	Lauter (before Lauterburg)	48°59’19.9”N 8°06’17.2”E
S8	Lauter (after Lauterburg)	48°58’41.8”N 8°12’02.3”E
Reference 1 (R1)	Horbach	49°12’02.8”N 7°45’55.4”E
Reference 2 (R2)	Portzbach	49°04'36.5"N 7°51'34.4"E

## Sheet: Table S3
Table S3: Waste Water Treatment Plant (WWTP) locations and capacities
Name	Location	Capacity in population equivalents (PE)
Salzwoog	49°10'30.7"N 7°43'10.5"E	1100
Hinterweidenthal	49°10'38.1"N 7°44'34.7"E	4000
Dahn	49°08'30.1"N 7°46'48.4"E	8500
Bundenthal	49°05'25.7"N 7°48'55.5"E	10000
Niederschlettenbach	49°04'50.8"N 7°51'08.1"E	2500
Wissembourg nouvelle	49°01'26.5"N 8°00'07.4"E	30000
Bienwaldmühle	48°59'48.9"N 8°04'22.7"E	150
Niederlauterbach	48°59'04.6"N 8°06'49.2"E	7500
Lauterbourg	48°58'33.7"N 8°11'10.0"E	5200

## Sheet: Table S4
Table S4: Sample collection dates, sampling sites, percentage organic matter (%OM) and pH values of SPM samples
Sampling Date	Sampling site	Percentage organic matter (%OM)	pH (0.01 M CaCl)
3.5.23	1	21.4	5.3
1.6.23	1	26.4	5.2
6.7.23	1	17.5	5.1
3.8.23	1	9.9	5.3
7.9.23	1	6.5	5.3
4.10.23	1	11.8	5.3
3.5.23	2	15.3	5.4
1.6.23	2	28.4	5.3
6.7.23	2	-	5.3
3.8.23	2	35.2	5.4
7.9.23	2	-	5.4
4.10.23	2	33.7	5.5
3.5.23	3	21.2	5.5
1.6.23	3	20.1	5.6
6.7.23	3	23.4	5.5
3.8.23	3	12.3	5.6
7.9.23	3	-	5.6
4.10.23	3	32.1	5.7
3.5.23	4	20.6	6
1.6.23	4	21.9	5.9
6.7.23	4	5.9	5.9
3.8.23	4	10.8	6.1
7.9.23	4	23.8	6
4.10.23	4	-	-
3.5.23	5	9.4	6.1
1.6.23	5	14.1	5.9
6.7.23	5	18.1	6
3.8.23	5	7.9	6.1
7.9.23	5	7.2	6.2
4.10.23	5	9.1	6.7
3.5.23	6	-	-
1.6.23	6	-	-
6.7.23	6	13.5	5.8
3.8.23	6	14.4	5.8
7.9.23	6	13.6	5.7
4.10.23	6	19.3	6.1
3.5.23	7	15.4	6.3
1.6.23	7	16.2	6.2
6.7.23	7	22.6	5.8
3.8.23	7	22.8	6
7.9.23	7	19.8	5.8
4.10.23	7	22.4	6.1
3.5.23	8	9.1	6.7
1.6.23	8	20.1	6.2
6.7.23	8	27.2	5.7
3.8.23	8	24.1	5.8
7.9.23	8	24.8	5.8
4.10.23	8	22.6	6.2
3.5.23	Reference 1	24	5.4
1.6.23	Reference 1	10.1	5.5
6.7.23	Reference 1	40.9	5.5
3.8.23	Reference 1	24.5	5.4
7.9.23	Reference 1	9.5	5.4
4.10.23	Reference 1	17.9	5.4
3.5.23	Reference 2	-	-
1.6.23	Reference 2	18.2	-
6.7.23	Reference 2	3.4	6.5
3.8.23	Reference 2	19.4	6.5
7.9.23	Reference 2	19.6	6.5
4.10.23	Reference 2	8.8	6.7

## Sheet: Table S5
Table S5: Instrument parameters for analyses performed by high-performance liquid chromatography coupled to a triple quadrupole mass spectrometer by electrospray ionization (HPLC-ESI-MS/MS)
High performance liquid chromatography (HPLC) parameters
Instrument:	Agilent 1260 Infinity II HPLC System
Column:	ZORBAX Eclipse Plus C18 (3.0 ID x 150 mm, 2.7 micron)
Eluent A:	H2O/MeOH (98:2), 0.1% Formic acid, 4 mM Ammonium formate
Eluent B:	H2O/MeOH (2:98), 0.1% Formic acid, 4 mM Ammonium formate
Injection volume :	1 µL
Flow rate:	0.45 mL/min
Column temperature:	45°C
Elution gradient:	Time (min)	% Eluent A
	0	98
	1	50
	4	35
	14	0
	20	0
	20.1	98
Electrospray ionization (ESI) and triple quadrupole mass spectrometry (MS/MS) parameters
Instrument:	Agilent 6495 Triple Quadrupole Mass Spectrometer with an iFunnel Jet Stream ESI
Capillary voltage:	3000 V
Nozzle voltage:	0 V
Gas flow:	11 L/min
Gas temperature:	250 °C
Sheath gas flow:	12 L/min
Sheath gas temperature:	350 °C
Nebulizer pressure:	38 psi
iFunnel High pressure RF	+/- 150 V
iFunnel Low pressure RF	+/- 60 V
Cycle time	900 ms

## Sheet: Table S6
Table S6: Targetted analytes, chromatogrphic retention times and multiple reaction monitoring (MRM) acquisition parameters
Analyte	Analyte Group	Chromatographic Retention Time (Minutes)	MRM Type	Precursor Ion (m/z)	Product Ion (m/z)	Collision Energy (V)	Polarity
6PPD-Quinone	By-product of tire wear	11.95	Quantifier MRM	299.2	215	20	Positive
				299.2	241	28	Positive
				299.2	187	36	Positive
Acetamiprid	Insecticide	5.513	Quantifier MRM	223	126.1	18	Positive
				223	90.1	35	Positive
Azoxystrobin	Fungicide	9.043	Quantifier MRM	404.1	329.1	32	Positive
				404.1	344.1	24	Positive
				404.1	372.1	8	Positive
Benalaxyl	Fungicide	11.846	Quantifier MRM	326.2	148.1	27	Positive
				326.2	121.1	32	Positive
				326.2	91.1	48	Positive
Bentazone	Herbicide	6.783	Quantifier MRM	239	132	29	Negative
				239	197	21	Negative
				241	199	4	Positive
Bixafen	Fungicide	11.302	Quantifier MRM	414	394	20	Positive
				414	266	20	Positive
				412	290	25	Negative
				412	131	25	Negative
Boscalid	Fungicide	9.614	Quantifier MRM	343	272.1	32	Positive
				343	307.1	16	Positive
				343	271.2	32	Positive
Bromoxynil	Herbicide	7.883	Quantifier MRM	274	79	37	Negative
				275.7	79	8	Negative
				275.7	81	8	Negative
Carbamazepine	Pharmaceutical	7.526	Quantifier MRM	237	194	15	Positive
				237	179	35	Positive
Carfentrazone-ethyl	Herbicide	11.462	Quantifier MRM	412	346.1	22	Positive
				412	366.1	15	Positive
				412	277.1	30	Positive
Chlorantraniliprole	Insecticide	8.705	Quantifier MRM	483.9	452.9	16	Positive
				483.9	285.9	8	Positive
Chloridazon	Herbicide	5.703	Quantifier MRM	222	65.1	44	Positive
				222	92	24	Positive
				222	77	36	Positive
Chlortoluron	Herbicide	7.966	Quantifier MRM	213.1	72	8	Positive
				213.1	46.1	8	Positive
Citalopram	Pharmaceutical	6.424	Quantifier MRM	325.2	109	24	Positive
				325.2	262	20	Positive
				325.2	115.9	36	Positive
Clomazone	Herbicide	8.975	Quantifier MRM	240.1	125	20	Positive
				240.1	89.1	56	Positive
Clothianidin	Insecticide	5.335	Quantifier MRM	250	169	8	Positive
				250	131.9	8	Positive
Cyantraniliprole	Insecticide	7.474	Quantifier MRM	472.7	283.9	16	Positive
				472.7	442	20	Positive
				473	111.9	12	Positive
				473	283.8	12	Positive
Cyazofamid	Fungicide	10.768	Quantifier MRM	325	108	8	Positive
				325	261	4	Positive
				325	44.1	28	Positive
Cyflufenamid	Fungicide	12.204	Quantifier MRM	413.1	295.1	10	Positive
				413.1	359.1	10	Positive
				413.1	223	20	Positive
Cymoxanil	Fungicide	5.864	Quantifier MRM	199.1	128	4	Positive
				199.1	110.9	12	Positive
				199.1	83	20	Positive
Cyprodinil	Fungicide	9.473	Quantifier MRM	226.1	76.9	50	Positive
				226.1	92.9	40	Positive
				226.1	65.1	56	Positive
Dexamethazone	Pharmaceutical	8.429	Quantifier MRM	393.2	373.1	4	Positive
				393.2	147	36	Positive
				393.2	90.9	76	Positive
Diclofenac	Pharmaceutical	11.368	Quantifier MRM	296	213.9	36	Positive
				296	249.9	12	Positive
				296	214.9	20	Positive
Difenconazole	Fungicide	12.788	Quantifier MRM	406.1	251	20	Positive
				406.1	337	10	Positive
				406.1	188	40	Positive
Diflufenican	Herbicide	12.964	Quantifier MRM	395.1	266	24	Positive
				395.1	246	36	Positive
				395.1	238.1	40	Positive
Dimethenamid-P	Herbicide	9.574	Quantifier MRM	276.1	244	13	Positive
				276.1	168.1	25	Positive
Dimethoate	Insecticide	5.599	Quantifier MRM	230	199	4	Positive
				230	125	24	Positive
				230	47	56	Positive
Dimethomorph	Fungicide	9.874	Quantifier MRM	388.1	301.1	20	Positive
				388.1	165.1	32	Positive
				388.1	139	36	Positive
Dimoxystrobin	Fungicide	11.408	Quantifier MRM	327.2	205.1	12	Positive
				327.2	116	20	Positive
				327.2	58	40	Positive
Donepezil	Pharmaceutical	5.926	Quantifier MRM	380.2	91	48	Positive
				380.2	243	28	Positive
				380.2	65	80	Positive
Epoxiconazole	Fungicide	10.782	Quantifier MRM	330.1	101.2	52	Positive
				330.1	121	16	Positive
				330.1	95	60	Positive
Ethofumesate	Herbicide	9.251	Quantifier MRM	304.1	121.1	30	Positive
				304.1	241	4	Positive
				287	121	10	Positive
Etofenprox	Insecticide	16.829	Quantifier MRM	394.2	177.2	13	Positive
				394.2	359.2	12	Positive
				394.2	107.1	45	Positive
Fenoxycarb	Fungicide	11.207	Quantifier MRM	302.1	88	29	Positive
				302.1	256.1	8	Positive
				302.1	116	17	Positive
Fenpropimorph	Fungicide	9.017	Quantifier MRM	304.3	98.1	32	Positive
				304.3	130	25	Positive
				304.3	57.1	32	Positive
Fenpyroximate	Insecticide	15.216	Quantifier MRM	422.2	366.2	12	Positive
				422.2	135	36	Positive
				422.2	107	64	Positive
Fipronil desulfinyl	Metabolite	10.717	Quantifier MRM	386.8	350.8	20	Negative
				386.8	281.8	40	Negative
Fipronil sulfone	Metabolite	11.691	Quantifier MRM	450.8	281.8	40	Negative
				450.8	243.8	70	Negative
Fipronil	Insecticide	11.081	Quantifier MRM	435	330	12	Negative
				435	250	28	Negative
Flazasulfuron	Herbicide	8.647	Quantifier MRM	408.1	182.1	28	Positive
				408.1	139.1	40	Positive
				408.1	83	40	Positive
Flonicamid	Insecticide	4.917	Quantifier MRM	230	174	15	Positive
				230	148.1	24	Positive
				230	98.1	48	Positive
				230.1	174	15	Positive
Fluazinam	Fungicide	14.019	Quantifier MRM	462.9	398	9	Negative
				462.9	416	10	Negative
Fludioxonil	Fungicide	9.535	Quantifier MRM	247	126	32	Negative
				247	169	32	Negative
				247	152	32	Negative
Flufenacet	Herbicide	10.576	Quantifier MRM	364.1	152.1	16	Positive
				364.1	194.2	4	Positive
				364.1	124.1	36	Positive
Fluopicolid	Fungicide	9.86	Quantifier MRM	382.9	172.9	20	Positive
				382.9	144.9	56	Positive
				382.9	109.1	60	Positive
Fluopyram	Fungicide	10.326	Quantifier MRM	397	145	61	Positive
				397	207.9	37	Positive
				397	172.9	41	Positive
Flupyradifurone	Insecticide	5.492	Quantifier MRM	289.2	126	24	Positive
				289.2	90.1	52	Positive
Flurtamone	Herbicide	9.207	Quantifier MRM	334.1	227	44	Positive
				334.1	303.2	20	Positive
				334.1	275.2	20	Positive
Foramsulfuron	Herbicide	7.343	Quantifier MRM	453	181.9	46	Positive
				453	255.1	21	Positive
Hexythiazox	Insecticide	14.474	Quantifier MRM	353.1	227.9	8	Positive
				353.1	168.1	24	Positive
				353.1	116.1	56	Positive
Imidacloprid	Insecticide	5.247	Quantifier MRM	256	209.1	12	Positive
				256	175.1	22	Positive
				256	84	20	Positive
Indoxacarb	Insecticide	12.828	Quantifier MRM	528	203	40	Positive
				528	293	9	Positive
				528	149.9	25	Positive
Iprovalicarb	Fungicide	10.403	Quantifier MRM	321.2	119	16	Positive
				321.2	116.1	16	Positive
				321.2	91.1	56	Positive
Isoproturon	Herbicide	8.347	Quantifier MRM	207.2	46.1	8	Positive
				207.2	72.1	5	Positive
Kresoxim methyl	Fungicide	11.497	Quantifier MRM	314.1	267	0	Positive
				314.1	222.1	10	Positive
				314.1	206	0	Positive
Lenacil	Herbicide	8.287	Quantifier MRM	235.1	82.1	36	Positive
				235.1	55.1	44	Positive
				235.1	53	60	Positive
Mandipropamid	Fungicide	9.567	Quantifier MRM	412.1	328.1	8	Positive
				412.1	356.1	4	Positive
				412.1	125	40	Positive
Metalaxyl	Fungicide	8.328	Quantifier MRM	280.2	220.1	10	Positive
				280.2	192.1	12	Positive
				280.2	160.1	20	Positive
				280.2	45.1	36	Positive
Metamitron	Herbicide	5.645	Quantifier MRM	203.1	104.1	20	Positive
				203.1	175.1	12	Positive
				203.1	77	32	Positive
Metazachlor	Herbicide	8.167	Quantifier MRM	278.1	134.2	15	Positive
				278.1	105.1	44	Positive
				278.1	79.1	60	Positive
Metconazole	Fungicide	12.239	Quantifier MRM	320.1	70.1	24	Positive
				320.1	89	60	Positive
				320.1	125	48	Positive
				320.1	43	60	Positive
Methiocarb	Insecticide	9.473	Quantifier MRM	226.1	169.1	4	Positive
				226.1	121.1	15	Positive
Methiocarb-sulfoxide	Metabolite	5.307	Quantifier MRM	242.1	185	12	Positive
				242.1	170	28	Positive
				242.1	122.1	36	Positive
Methoxyfenozide	Insecticide	9.861	Quantifier MRM	369.2	313.1	4	Positive
				369.2	149	16	Positive
Metobromuron	Herbicide	8.051	Quantifier MRM	259	170	20	Positive
				259	148	15	Positive
Metolachlor-S	Herbicide	10.961	Quantifier MRM	284.1	176.2	29	Positive
				284.1	134.1	37	Positive
Metrafenone	Fungicide	12.467	Quantifier MRM	409.1	209.1	8	Positive
				409.1	226.9	16	Positive
				409.1	166.1	40	Positive
Metsulfuron-methyl	Herbicide	6.874	Quantifier MRM	382.1	167	12	Positive
				382.1	199	20	Positive
				382.1	77	60	Positive
				382.1	58	56	Positive
Myclobutanil	Fungicide	10.056	Quantifier MRM	289.1	70.1	16	Positive
				289.1	125.1	32	Positive
				289.1	89.1	60	Positive
Napropamide	Herbicide	10.743	Quantifier MRM	272.2	129	12	Positive
				272.2	171.1	16	Positive
				272.2	58.1	28	Positive
Nirmatrelvir	Pharmaceutical	9.041	Quantifier MRM	500.3	110.1	28	Positive
				500.3	319.2	16	Positive
				500.3	68.1	72	Positive
O-desmethylvenlafaxine	Metabolite	5.218	Quantifier MRM	264.2	58.1	20	Positive
				264.2	246	12	Positive
				264.2	107	40	Positive
				264.2	77	76	Positive
Omethoate	Insecticide	4.493	Quantifier MRM	214	125	24	Positive
				214	155	16	Positive
				214	109	32	Positive
Oxybenzone	Personal care product	11.152	Quantifier MRM	229.1	150.9	20	Positive
				229.1	105	24	Positive
				229.1	77	40	Positive
Paclobutrazol	Fungicide	9.762	Quantifier MRM	294.1	70.1	16	Positive
				294.1	125.2	36	Positive
				294.1	57.2	20	Positive
Penconazole	Fungicide	11.631	Quantifier MRM	284.1	70.1	15	Positive
				284.1	159	30	Positive
				284.1	123.1	56	Positive
Pencycuron	Fungicide	12.544	Quantifier MRM	329.1	125.1	24	Positive
				329.1	217.9	12	Positive
				329.1	89.1	60	Positive
Pendimethalin	Herbicide	14.579	Quantifier MRM	282.1	212.1	4	Positive
				282.1	194.1	16	Positive
				282.1	118.1	16	Positive
				282.1	43.2	32	Positive
Picoxystrobin	Fungicide	11.13	Quantifier MRM	368.1	205.2	4	Positive
				368.1	145	20	Positive
				368.1	115	56	Positive
Pirimicarb	Insecticide	6.909	Quantifier MRM	239.1	72.1	20	Positive
				239.1	182.2	13	Positive
				239.1	109.1	32	Positive
Prochloraz	Fungicide	12.089	Quantifier MRM	376	70.1	24	Positive
				376	265.9	12	Positive
				376	308	4	Positive
Propamocarb	Fungicide	4.54	Quantifier MRM	189.2	102	12	Positive
				189.2	144	8	Positive
				189.2	74	24	Positive
Propaquizafop	Herbicide	13.905	Quantifier MRM	444.1	100.1	15	Positive
				444.1	371	10	Positive
Propyzamide	Herbicide	9.983	Quantifier MRM	256	190	10	Positive
				256	173	20	Positive
				256	145	36	Positive
Prosulfocarb	Herbicide	13.352	Quantifier MRM	252.1	91.2	20	Positive
				252.1	128.2	8	Positive
				252.1	65.1	60	Positive
Pyraclostrobin	Fungicide	12.147	Quantifier MRM	388.1	193.8	8	Positive
				388.1	164.1	12	Positive
				388.1	163.1	20	Positive
Pyrimethanil	Fungicide	9.095	Quantifier MRM	200.1	82	25	Positive
				200.1	106.9	20	Positive
				200.1	77.1	40	Positive
Ritonavir	Pharmaceutical	12.188	Quantifier MRM	721.3	140	72	Positive
				721.3	268	28	Positive
				721.3	197	48	Positive
				721.3	171	40	Positive
				721.3	97.9	76	Positive
Spinosad A	Insecticide	12.231	Quantifier MRM	732.5	142.1	30	Positive
				732.5	98	45	Positive
Spinosad D	Insecticide	12.943	Quantifier MRM	746.5	142.1	15	Positive
				746.5	98	55	Positive
Spirotetramat	Insecticide	10.444	Quantifier MRM	374.2	302.1	16	Positive
				374.2	330.1	16	Positive
				374.2	216.1	36	Positive
Spiroxamine	Fungicide	9.44	Quantifier MRM	298.3	144.1	16	Positive
				298.3	100.1	32	Positive
				298.3	72.1	48	Positive
				298.3	41.1	60	Positive
Sulfamethoxazole	Pharmaceutical	5.075	Quantifier MRM	254.1	65	52	Positive
				254.1	155.9	16	Positive
				254.1	108	28	Positive
				254.1	92	28	Positive
				254.1	80	56	Positive
Sulfoxaflor	Insecticide	5.667	Quantifier MRM	278.2	174.1	4	Positive
				278.2	154.1	32	Positive
Tebuconazole	Fungicide	11.717	Quantifier MRM	308.1	70	40	Positive
				308.1	124.9	47	Positive
				308.1	57.1	28	Positive
Tebufenozide	Insecticide	11.145	Quantifier MRM	353.2	297.1	0	Positive
				353.2	133	16	Positive
				353.2	105.1	44	Positive
Terbuthylazine	Herbicide	9.604	Quantifier MRM	230.1	174.1	15	Positive
				230.1	96.1	24	Positive
				230.1	68	40	Positive
Thiacloprid	Insecticide	5.815	Quantifier MRM	253	126	20	Positive
				253	99.1	44	Positive
				253	90.1	44	Positive
Thiamethoxam	Insecticide	4.91	Quantifier MRM	292	211.1	10	Positive
				292	181.1	28	Positive
				292	131.9	40	Positive
Tribenuron-methyl	Herbicide	7.973	Quantifier MRM	396.1	155	8	Positive
				396.1	181	20	Positive
				396.1	180.9	16	Positive
Trifloxystrobin	Fungicide	12.919	Quantifier MRM	409.1	186	12	Positive
				409.1	145	52	Positive
				409.1	116	24	Positive
Trimethoprim	Pharmaceutical	4.707	Quantifier MRM	291.2	230	24	Positive
				291.2	260.9	24	Positive
				291.2	123	24	Positive
				291.2	109.9	36	Positive
				291.2	81	60	Positive
Tritosulfuron	Herbicide	8.778	Quantifier MRM	446	195	23	Positive
				446	145	54	Positive
Venlafaxine	Pharmaceutical	6.236	Quantifier MRM	278.2	58.1	20	Positive
				278.2	260	8	Positive
				278.2	146.9	24	Positive
				278.2	121	36	Positive
				278.2	91	56	Positive

## Sheet: Table S7
Table S7: Preliminary extraction recoveries of 104 targeted analytes fortified at 5 ng/g (dry weight) in reference SPM-sample material both with and without a dispersive solid phase extraction (dSPE) clean-up and extracted using either acidified acetonitrile (AA), modified versions of the official citrate buffered (Q-CB) and acetate buffered (Q-AB) QuEChERS methodologies or a formate buffered ext…
Extraction Method:		AA	Q-CB	Q-AB	FB		AA	Q-CB	Q-AB	FB		AA	Q-CB	Q-AB	FB		AA	Q-CB	Q-AB	FB
dSPE Clean up:		Without dSPE					dSPE with 25 mg/mL PSA					dSPE with 6 mg/mL GCB					dSPE with 25 mg/mL C18
Analyte:
6PPD-Quinone		85.54	77.43	95.28	87.69		82.66	85.15	92.95	87.74		76.27	70.65	93.15	86.18		89.78	71.05	100	88.25
Acetamiprid		79.6	76.66	79.87	89.06		83.45	83.11	78.75	89.66		78.41	78.35	88.33	87.57		84.53	84.48	90.62	89.16
Azoxystrobin		83.32	85.99	89.51	94.15		85.05	87.47	90.39	92.39		83.75	82.47	92.93	93.03		85.02	86.97	93.13	91.1
Benalaxyl		81.97	87.41	83.88	96.51		82.68	89.43	88.45	94.7		83.49	86.61	82.55	94.92		81.26	85.58	89.91	98.01
Bentazone		86.78	85.59	94.94	91.04		83.04	85.93	71.3	87.34		79.35	86.35	100	89.87		81.12	86.38	100	84.62
Bixafen		78.01	68.11	76.23	75.56		76.08	78.5	70.58	85.22		73.88	67.9	85.22	68.78		79	72.43	79.88	75.18
Boscalid		73.77	82.21	86.3	91.51		78.22	81.91	86.03	86.27		68.71	82.46	96.29	94.85		83.34	83.13	97.47	94.08
Bromoxynil		88.14	65.39	76.31	84.37		72.77	75.01	44.76	81.18		83.22	61.51	65.48	80.86		86.25	69.96	77.39	85.13
Carbamazepine		86	84.24	83.17	88.8		83.23	83.33	85.65	86.49		83.92	88.35	88.07	92.09		82.28	87.29	82.82	89.75
Carfentrazone-ethyl		89.97	67.2	84.56	64.24		91.57	76.03	74.79	74.68		116.29	81.98	88.39	56.41		112.83	65.22	96.14	57.09
Chlorantraniliprole		89.98	88.4	84.75	88.75		84.69	87.6	83.96	87.04		65.88	65.43	67.09	69.11		85.16	89.97	86.84	86.63
Chloridazon		77.89	79.33	79.21	81.39		77.15	77.35	80.15	80.81		78.83	72.6	79.7	82.66		79.23	78.71	79.34	88.77
Chlortoluron		78.13	83.3	78.14	90.07		77.77	83.44	82.2	85.24		69.48	76.75	76.88	88.12		77.83	82.79	78.94	89.91
Citalopram		76.61	84.34	94.43	100		82.12	84.36	106.34	117.88		70.18	80.21	96.73	100.4		72.72	82.95	96.43	99.14
Clomazone		82.38	77.17	84.02	86.07		83.79	80.97	81.95	87.3		84.24	80.29	87.41	91.36		82.95	78.86	85.34	85.17
Clothianidin		73.39	74.66	71.16	74.59		79.67	70.22	73.25	74.4		79.53	69.86	73.4	68.27		75.42	80.35	72.61	70.08
Cyantraniliprole		87.7	80.66	89.44	92.87		83.5	82.92	86.28	93.73		60.08	57.57	77.07	72.08		84.84	76.45	94.52	97.78
Cyazofamid		85.17	86.99	86.23	94.01		92.21	89.34	83.46	93.29		81.54	90.68	93.07	100		79.66	89.88	91.29	90.44
Cyflufenamid		81.99	88.78	86.97	88.14		77.46	86.6	85.11	81.15		75.55	84.71	95.6	82.15		80.21	87.91	92.43	88.57
Cymoxanil		81.81	82.47	81.2	86.11		86.55	68.37	85.26	87.97		90.15	88.11	86.16	83.31		89.51	81.57	81.13	92.82
Cyprodinil		82.96	80.37	82.77	85.89		21.43	22.1	22.87	25.74		26.35	16.21	18.42	27.24		18.23	17.21	22.26	27.05
Dexamethazone		50.13	69.28	66.5	67.71		54.73	66.62	68.9	76.09		48.98	71	67.7	74.76		43.17	61.77	65.65	64.32
Diclofenac		75.64	78.61	92.71	80.42		71.88	69.34	73.37	81.17		68.09	63.38	86.3	84.05		80.06	68.39	96.09	77.77
Difenconazole		62.28	100	85.93	95.16		54.1	65.54	91.99	94.89		54.48	98.09	83.13	96.72		66.41	104.55	87.28	97.38
Diflufenican		83.14	85.24	85.25	88.12		82.62	89.65	84.62	86.27		55.87	57.02	63.98	53.81		82.42	89.42	84.27	85.25
Dimethenamid-P		93.33	84.67	80.92	94.24		86.46	85.92	81.64	91.23		88.85	82.28	76.88	96.94		94.69	81.15	73.4	92.86
Dimethoate		81.77	87.38	79.85	87.3		83.07	84.42	80.56	83.84		81.43	88.15	85.97	94.31		84.5	89.83	80.68	90.84
Dimethomorph		79.57	81.96	87.28	87.07		83.48	80.93	88.52	84.54		81.48	80.45	92.17	82.76		78.99	82.94	89.66	81.86
Dimoxystrobin		91.96	93.48	92.37	98.19		88.05	90.56	91.8	98.03		92.36	100	93.13	99.95		91.77	100	91.81	97.39
Donepezil		81.52	61.3	77.33	84.46		83.27	65.26	77.61	80.28		78.28	37.91	46.37	69.89		78.29	59.38	65.26	86.7
Epoxiconazole		95.23	87.03	91.66	99.08		90.36	89.19	96.3	95.1		89.83	85.76	95.5	96.78		99.68	80.66	92.5	96.91
Ethofumesate		76.75	78.06	80.78	92.31		78.36	77.62	83.38	82.8		70.48	87.44	81.85	92.74		75	84	81.53	89.12
Etofenprox		62.41	66.2	55.92	51.32		62.36	63.78	55.53	54.82		53.9	62.06	55.18	49.82		57.04	62.73	50.47	53.59
Fenoxycarb		75.95	74.59	74.67	76.16		74.71	75.44	38.2	35.34		92.9	79.34	39.74	34.07		94.14	62.93	29.7	18.12
Fenpropimorph		83.54	80.57	84.3	92.45		84.59	86.43	84.56	93.52		80.04	86	87.39	90.99		79.45	81.4	67.86	86.94
Fenpyroximate		87.01	88.8	88.89	83.2		83.36	86.44	84.42	85.79		66.95	70.25	77.51	62.88		85.16	85.84	87.42	81.23
Fipronil		105.78	94.46	97.69	99.69		100	99.94	92.26	116.03		105.4	96.24	98.63	97.98		104.09	95.94	92.61	106.19
Fipronil desulfinyl		89.97	88.31	91.02	99.59		89.35	88.76	90.55	99.26		89.68	88.88	94.92	99.38		89.39	88	94.73	98.18
Fipronil sulfone		84.76	86.09	84.28	89.55		85.82	93.96	91.18	89.16		83.72	89.14	91.57	89.98		87.49	84.81	83.51	89.23
Flazasulfuron		81.09	76.5	87.39	89.34		84.66	70.11	65.23	90.58		67.08	68	88.5	85.34		79.04	79.93	93.76	87.72
Flonicamid		74.42	78.58	83.56	78.71		75.82	75.64	72.06	84.66		73.57	84.56	105.61	77.82		71.42	81.72	95.54	71.19
Fluazinam		78.45	73.07	76.52	82.84		83.11	78.28	76.58	83.14		78.79	75.61	77.64	76.92		80.6	75.67	79.18	87.77
Fludioxonil		94.04	86.58	88.63	89.49		97.9	80.16	81.17	86.13		76.66	80.22	98.76	73.77		98.23	84.37	97.41	85.43
Flufenacet		85.23	82.34	86.72	90.77		82.12	86.57	87.96	91		85.77	86.81	94.13	91.23		85.02	81.59	91.91	90.39
Fluopicolid		84.33	83.18	87.26	89.65		85.94	89.53	82.32	90.81		83.53	85.98	86.27	92.52		80.97	77.54	87.54	91.22
Fluopyram		88.34	86.59	88.01	90.52		91.03	89.67	90.37	92.31		85.4	93.16	91.07	96.87		90.88	88.1	85.87	89.96
Flupyradifurone		76.44	73.94	76.28	76.03		71.45	69.62	73.51	75.17		74.9	79.5	75.87	74.34		75.17	78.85	78.3	74.76
Flurtamone		86.24	83.58	79.97	90.23		86.73	85.76	85.22	86.82		83.22	87.38	78.73	94.26		83.09	83.2	77.97	96.2
Foramsulfuron		79.64	66.65	79.68	79.21		80.18	50.01	62.65	60.56		62.14	66.33	85.32	67.84		74.75	80.8	88.46	74.55
Hexythiazox		83.46	81.26	87.25	79.7		76.41	80.15	86.04	79.6		80.84	82.75	90.45	78.81		80.8	81.04	85.05	75.59
Imidacloprid		75.06	79.85	73.05	76.89		77.69	71.88	70.7	73.53		76.3	85.24	76.32	86.35		84.51	86.98	80.36	83.16
Indoxacarb		72.27	90.82	87.88	85.62		79.84	94.69	79.4	88.79		72.77	81.25	94.91	84.59		76.87	88.15	91.36	80.53
Iprovalicarb		48.16	47.09	84.14	96.45		49.95	49.73	85.9	93.04		48.26	50.01	87.07	99.26		47.06	47.88	85.99	97.25
Isoproturon		85.11	86.61	87.31	91.57		91.96	88.76	87.71	88.37		85.31	92.98	93.72	94.12		87.23	90.29	90.32	91.06
Kresoxim methyl		81.36	79.6	76.16	91.35		87.19	83.1	84.22	86.02		80.96	82.29	80.52	100		85.85	83.01	76.81	97.5
Lenacil		81.68	74.71	75.35	78.13		79.55	80.38	77	77.37		82.69	77.8	81.34	80.53		84.11	71.41	73.8	75.8
Mandipropamid		89.32	85.39	85.58	85.22		85.96	84.21	83.17	88.37		81.12	85.46	82.62	91.61		87.33	87.05	83.72	88.37
Metalaxyl		85.53	79.98	85.61	89.93		82.03	84.71	87.19	92.12		80.6	83.24	89.39	96.66		82.95	78.47	84.38	92.24
Metamitron		74.63	70.39	74.66	72.78		75.77	78.39	74.51	76.26		69.23	62.86	77.04	67.35		73.42	69.9	85.74	74.37
Metazachlor		81.82	80.67	85.43	91.09		84.52	81.9	86.7	88.61		81.59	83.06	88.81	94.31		83.32	81.64	88.35	92.31
Metconazole		90.4	97.86	100	93.76		90.05	105.94	92.41	98.08		81.81	120.5	92.87	96.07		79.4	115.42	90.06	88.72
Methiocarb		82.67	83.12	81.99	86.66		83.1	81.44	82.37	85.31		81.31	83.25	80.12	85.78		82.31	79.82	80.11	87.9
Methiocarb-sulfoxide		83.99	79.49	83.93	87.24		76.71	62.66	79.9	82.94		82.04	82.39	85.42	87.76		83.85	83.15	88.73	89.87
Methoxyfenozide		81.92	84.35	85.44	93.04		89.25	84.37	88.44	85.98		77.57	86.49	85.45	89.7		81.33	86.27	85.17	92.1
Metobromuron		79.39	74.98	83.13	88.12		75.31	81.98	81.31	91.98		74.71	79.04	81.64	93.36		80.15	73.12	85.88	90.24
Metolachlor-S		80.11	78.19	83.12	85.96		82	83.14	82.12	89.51		72.76	83.55	87.43	89.02		79.33	77.18	83.47	88.41
Metrafenone		90.38	88.88	93.43	93.57		82.48	93.36	88.89	92.46		76.83	85.17	92.02	85.46		96.79	97.7	97.81	91.68
Metsulfuron-methyl		76.53	78.39	72.43	78.09		74.73	76.56	52.95	81.08		75.37	67.32	76.08	74.79		92.46	72.88	71.53	86.04
Myclobutanil		86.03	86.43	87.5	98.69		85.66	88.38	89.92	99.46		81.02	85.67	92.26	100		82.95	87.45	85.35	100
Napropamide		86.83	82.16	89.33	89.99		87.62	83.85	90.4	90.34		77.49	82.85	93.82	84.58		83.11	87.93	90.51	89.26
Nirmatrelvir		92.91	90.34	99.21	100		96.53	94.08	94.21	99.82		89.58	88.2	92.92	100		97.88	89.6	79.25	100
O-desmethylvenlafaxine		77.39	72.14	80.61	76.32		81.61	65.38	71.57	75.46		78.89	73.94	80.92	72.43		76.67	69.07	76.03	72.86
Omethoate		74.03	78.51	79.67	63		73.61	75.15	78.78	62.43		72.27	79.97	80.86	65.03		73.77	79.25	81.56	64.74
Oxybenzone		87.12	89.2	84.02	89.03		73.22	67.56	66.39	64.77		63.23	71.34	70.75	67.56		69.42	75.77	69.9	72
Paclobutrazol		92.1	94.18	88.67	97.58		89.07	98.43	86.68	98.53		87.66	99.03	90.67	100		91	93.56	91.49	100
Penconazole		92.57	87.46	90.53	100		92.31	91.13	83.98	99.39		93.75	86.44	88.92	100		85.54	82.63	93.05	90.2
Pencycuron		77.96	79.12	87.2	88.81		84.26	79.64	85.5	94.97		76.24	79.04	86.21	94.1		75.41	79.24	80.86	86.83
Pendimethalin		77.77	76.65	85.39	76.37		72.76	75.73	81.79	79.17		73.18	73.12	84.92	72.69		79.7	74.93	86.14	73.56
Picoxystrobin		89.63	85.79	89.58	92.53		93.09	89.39	88.33	95.04		88.13	88.46	89.85	89.91		88.98	85.17	89.6	88.43
Pirimicarb		74.72	84.71	80.41	85.55		75.71	86.08	82.5	83.86		76.22	82.56	83.89	84.25		73.68	83.6	83.12	84.19
Prochloraz		93.39	93.5	84.91	96.81		91	97.22	85.73	100		94.05	91.07	91.84	90.93		92.44	93.88	88.3	97.89
Propamocarb		74.12	66.1	65.22	61.05		74.02	66.26	62.81	59.8		74.03	64.46	66.73	60.65		69.47	65.65	47.45	60.33
Propaquizafop		84.48	80.34	82.49	82.67		80.23	81.78	78.4	82.73		55.81	56.88	64.53	55.16		83.21	80.2	83.55	82.62
Propyzamide		77.9	72.83	81.47	85.96		80.67	79.84	79.64	82.81		73.93	77.76	83.23	87.19		74.34	74.03	77.56	85.45
Prosulfocarb		80.9	79.84	71.11	69.79		75.22	82.78	69.05	73.89		79.79	81.95	74.05	74		79.16	79.73	71.9	69.57
Pyraclostrobin		91.5	91.54	90.23	92.24		90.59	92.6	89.86	92.06		63.14	64.25	76.27	60.18		90.74	84.71	85.17	85.91
Pyrimethanil		74.05	77.46	76.02	79.58		73.85	72.71	74.5	72.21		43.92	43.97	44.29	44.65		76.2	74.4	68.41	78.27
Ritonavir		59.04	80.41	83.27	86.64		63.18	88.25	90.41	91.41		56.67	72.89	86.74	83.78		63.48	90.97	84.59	85.09
Spinosad A		96.02	80.69	85.62	97.65		98.58	81.38	82.52	97.27		90.28	81.62	87.48	91.13		86.08	81.58	78.61	94.32
Spinosad D		98.39	84.12	84	96.45		88.19	94.3	85.18	96.53		91.14	82.6	79.47	90.05		92.5	89.09	70.93	95.18
Spirotetramat		83.29	85.92	87.84	96.12		86.75	76.55	85.07	85.21		77.88	81.61	82.6	93.97		84.62	78.8	90.38	96.32
Spiroxamine		90.64	76.94	80.79	95.5		86.19	81.11	79.18	96.32		87.24	75.67	76.48	98.32		85.58	77.32	59.87	92.94
Sulfamethoxazole		70.74	72.05	67.71	75.23		61	58.61	66.06	75.53		75.41	69.79	70.36	78.31		59.75	76.01	86.8	73.39
Sulfoxaflor		75.65	47.69	76.45	75.87		75.18	44.71	80.99	78.92		79.19	44.8	78.7	74.31		76.74	52.94	79.91	76.53
Tebuconazole		93.77	92.12	95.46	96.81		93.5	91.96	93.59	97.97		90.35	93.98	98.13	97.01		91.4	91.23	90.32	93.67
Tebufenozide		84.58	79.05	92.55	94.91		88.73	89.81	87.59	92.94		75.17	72.28	88.36	93.71		79.62	75.76	89.06	89.55
Terbuthylazine		83.6	77.12	78.96	84.6		82.83	82.8	83.01	86.76		81.16	78.15	83.61	87.46		78.3	77.34	80.34	82.43
Thiacloprid		75.28	74.11	81.36	83.71		78.37	77.41	78.94	76.94		69.73	69.17	83.03	81.25		77.22	70.71	84.53	81.73
Thiamethoxam		75.19	77.71	77.33	78.17		73.68	77.77	79.83	77.29		76.25	75.32	81.14	81.43		77.69	77.61	75.36	80.53
Tribenuron-methyl		81.3	76.49	80.85	89.35		78.5	75.8	76.35	86.09		80.19	76.01	80.43	86.53		79.62	78.76	78.56	92.3
Trifloxystrobin		84.65	87.82	81.09	86.51		87.08	91.63	83.96	85.94		82.43	87.84	85.92	89.88		83.75	88.12	80.65	89.03
Trimethoprim		84.53	63.61	74.57	77.3		80.7	62.93	69.44	74.75		76.8	52.64	50.7	70.38		82.85	59.79	71.26	83.36
Tritosulfuron		76.55	79.63	73.58	72.92		83.43	81.1	52.37	77.3		89.52	89	74.75	76.99		89.96	86.75	82.07	88.37
Venlafaxine		75.03	77.42	77.35	89.58		73.36	72.07	79.6	84.33		74.94	74.1	86.15	89.96		72.26	74.2	73.35	91.45

## Sheet: Table S8
Table S8: Average percentage recoveries (%REC) and relative standard deviations (%RSD) of 104 targeted analytes fortified at 25 ng/g (dry weight) in reference SPM-sample material after aging for 1-hour* and extracted using either acidified acetonitrile (AA), modified versions of the official citrate buffered (Q-CB) and acetate buffered (Q-AB) QuEChERS methodologies or a formate buffered extractio…
		Average Percentage Recovery (%REC, n = 4)					Percentage Relative Standard Deviation (%RSD, n = 4)
Extraction Method:		AA	Q-CB	Q-AB	FB		AA	Q-CB	Q-AB	FB
Analyte:
6PPD-Quinone		57.09	85.18	87.15	87.41		4.36	5.13	1.73	3.92
Acetamiprid		32.39	83.81	91.1	85.19		2.63	3.02	3.37	3.41
Azoxystrobin		37.35	83.2	87.94	89.34		2.56	3.84	2.09	2.54
Benalaxyl		45.73	82.48	85.05	89.09		1.61	5.16	2.26	2.54
Bentazone		43.14	82.2	85.66	80.89		3.25	2.26	3.39	1.21
Bixafen		47.04	81.64	90.44	91.32		6.77	2.85	4.37	3.66
Boscalid		43.72	84.55	87.47	85.84		4.89	3.98	3.62	6.21
Bromoxynil		52.53	86.18	84.54	90.32		3.09	4.92	5.01	3.71
Carbamazepine		27.4	83.59	86.9	86.62		1.82	2.2	2.19	2.58
Carfentrazone-ethyl		61.44	78.53	90.32	80.21		4.98	9.21	3.99	2.63
Chlorantraniliprole		28.49	83.79	87.35	90.04		4.63	1.86	3.12	2.52
Chloridazon		35.68	80.32	87.97	82.77		4.43	1.63	2.21	2.72
Chlortoluron		52.61	84.21	86.55	88.55		0.74	2.57	2.28	1.57
Citalopram		5.43	76.05	87.27	85.39		7.22	2.48	5.4	3.52
Clomazone		59.75	86.81	88.78	86.79		0.74	2.28	1.9	2.73
Clothianidin		35.41	83.21	89.54	89.38		5.8	0.43	5.22	1.72
Cyantraniliprole		23.47	84.25	86.01	90.15		4.21	1.95	0.31	1.89
Cyazofamid		59.25	83.62	87.12	89.76		2.59	1.81	4.47	2.54
Cyflufenamid		61.25	86.64	92.93	89.47		2.78	0.65	0.63	5.74
Cymoxanil		47.05	82.79	87.2	89.84		2.77	2.44	3.71	5.19
Cyprodinil		59.48	83.95	86.96	88.36		4.25	2.65	2.12	3.25
Dexamethazone		15.56	77.09	81.29	81.41		20.66	3.11	5.33	3.49
Diclofenac		36.54	77.66	86.97	87.75		8.2	8.12	2.71	6.53
Difenconazole		41.4	95.05	88.05	94.58		5.91	5.91	2.6	3.97
Diflufenican		64.64	88.25	93.9	88.69		4.62	1.98	2.05	1.41
Dimethenamid-P		46.63	84.86	88.58	89.82		2.96	4.17	2.57	4.36
Dimethoate		52.01	84.85	89.91	84.69		0.84	2.37	0.54	3.91
Dimethomorph		28.28	86.03	90.29	88.07		3.77	2.02	2.64	1.34
Dimoxystrobin		48.51	86.19	87.75	87.27		2.53	2.92	2.03	1.21
Donepezil		7.05	65.03	79.37	85.31		4.95	3.51	2.91	1.67
Epoxiconazole		40.41	87.38	84.07	89.46		4.37	2.59	3.38	2.09
Ethofumesate		60.12	85.63	91.22	91.83		4.2	1.54	4.12	3.95
Etofenprox		100.91	100.53	106.13	88.32		3.32	4.89	3.37	3.57
Fenoxycarb		70.55	88.2	90.66	91.85		3.1	3.23	2.25	1.93
Fenpropimorph		26.75	84.46	86.01	90.28		3.75	2.26	1.62	3.15
Fenpyroximate		64.92	86.72	88.79	90.29		4.13	1.86	0.8	1.5
Fipronil		58.98	86.13	86.7	93.1		2.55	4.83	4.86	4.38
Fipronil desulfinyl		64.39	80.12	88.03	84.11		4.7	3.74	2.45	2.65
Fipronil sulfone		60.9	85.85	86.84	86.84		2.15	1.55	3.67	0.58
Flazasulfuron		20.57	79.54	83.47	88.28		3.26	3.74	1.92	3.95
Flonicamid		49.24	93.14	94.31	92.06		6.62	4.41	3.76	5.25
Fluazinam		64.85	77.47	80.99	81.87		3.3	5.84	3.1	2.61
Fludioxonil		65.55	79.85	83.32	78.05		14.86	5.58	5.81	7.05
Flufenacet		56.63	84.82	86.35	86.72		1.21	3.39	1.42	1.94
Fluopicolid		54.93	85.93	88.42	89.98		4.27	3.85	1.54	1.37
Fluopyram		60.84	85.89	90.3	91.34		1.53	2.38	2.41	3.5
Flupyradifurone		32.27	86.15	88.69	90.86		3.44	3.19	6.33	3.4
Flurtamone		47.3	84.8	87.33	91.76		6.68	1.29	1.56	2.03
Foramsulfuron		5.08	85.66	81.96	88.16		16.47	6.41	3.45	6.57
Hexythiazox		71.18	86.97	92.17	89.27		2.07	1.68	2.05	1.1
Imidacloprid		36.23	82.54	89.39	87.84		2.4	8.76	2.23	6.67
Indoxacarb		59.09	91.04	91.41	92.01		8.66	5.46	7.7	2.86
Iprovalicarb		48.58	87.03	87.99	90.59		2.28	2.76	1.11	3.07
Isoproturon		56.95	86.43	87.44	87.71		2.64	2.16	0.87	2.77
Kresoxim methyl		55.74	87.29	85.9	85.76		4.66	4.57	3.06	4.54
Lenacil		41.04	85.5	86.16	83.35		3.82	2.77	1.29	1.91
Mandipropamid		44.48	85.42	88.68	89.7		5.17	3.87	3.02	4.82
Metalaxyl		35.56	85.1	88.53	88.58		2.99	2.8	0.56	3.43
Metamitron		34.39	83.05	81.15	82.06		4.23	5.33	5.5	4.4
Metazachlor		39.37	84.68	89.11	89.47		2.94	2.77	1.59	1.7
Metconazole		39.23	89	87.97	96.58		7.18	7.55	6.32	6.77
Methiocarb		60.44	83.54	85.86	88.12		1.86	4.99	1.68	3.66
Methiocarb-sulfoxide		25.64	83.37	87.06	86.79		4.9	4.14	1.94	2.25
Methoxyfenozide		41.3	87.24	88.57	89.75		5.33	2.25	0.91	2.75
Metobromuron		61.75	83.63	87.64	89.53		0.77	1.29	3.31	1.96
Metolachlor-S		46.91	83.23	86.63	87.5		2.14	3.04	1.37	2.61
Metrafenone		56.48	91.84	92.82	90.74		5.11	2.86	0.87	4.07
Metsulfuron-methyl		28.09	91.56	86.32	87.35		5.09	6.4	1.27	4.9
Myclobutanil		40.94	86.65	90.55	93.35		5.34	3.99	4.62	3.53
Napropamide		51.64	81.65	86.08	86.31		2.71	2.45	0.84	2.12
Nirmatrelvir		37.38	96.92	97.13	98.15		0.71	1.85	0.86	3.95
O-desmethylvenlafaxine		4.33	69.72	74.94	70.55		2.86	2.36	3.56	4.25
Omethoate		27.57	77.87	80.25	70.03		0.87	2.27	1.37	1.83
Oxybenzone		49.89	79.08	85.42	86.62		1.31	2.61	1.9	4.05
Paclobutrazol		38.9	88.39	84.83	94.62		1.79	2.75	0.81	3.76
Penconazole		43.23	86.73	85.28	90.06		2.21	2.31	4.45	3.69
Pencycuron		56.95	82.1	82.79	85.86		4.71	5.94	5.42	3.49
Pendimethalin		71.75	87.96	90.41	89.64		2.07	2.54	2.76	1.07
Picoxystrobin		56.81	84.06	86.29	89.85		3.43	2.17	1.73	4.12
Pirimicarb		21.7	80.61	87.79	84.03		6.33	2.79	2.46	2.55
Prochloraz		15.92	81.73	81.54	83.5		3.99	1.69	4.7	0.85
Propamocarb		2.61	67.29	64.82	70.36		2.81	3.08	0.9	0.84
Propaquizafop		62.07	88.98	90.43	92.5		2.18	2.64	2.54	1.1
Propyzamide		60.51	83.52	90.09	88.33		3.38	3.18	2.26	1.14
Prosulfocarb		73.44	86.6	88.87	91.23		2.91	1.37	0.85	3.02
Pyraclostrobin		56.63	86.76	92.8	91.63		4.61	2.46	1.27	5.86
Pyrimethanil		46.12	81.08	85.89	83.54		4.05	4.27	1.69	1.78
Ritonavir		8.78	83.99	85.85	90.6		9.43	2.08	2.4	2.39
Spinosad A		11.56	81.8	90.12	92.46		4.79	4.93	5.01	4.52
Spinosad D		11.8	84.12	81.01	90.11		9.47	6.3	3.88	7.36
Spirotetramat		30.62	77.96	81.33	88.54		4.94	2.4	2.94	5.34
Spiroxamine		26.72	80.74	85.54	86.61		2.5	2.33	1.69	1.27
Sulfamethoxazole		23.62	59.12	59.58	74.15		6.49	2.88	7.09	7.44
Sulfoxaflor		47.76	82.98	83.6	92.73		4.12	5.23	3.8	0.71
Tebuconazole		39.03	88.46	87.7	90.38		1.87	4.56	3.39	4.28
Tebufenozide		45.6	90.73	89.55	89.37		3.35	2.9	2.84	2.79
Terbuthylazine		60.12	82.61	85.99	87.65		3.16	4.52	1.78	3.23
Thiacloprid		38.85	81.47	88.08	84.73		4.79	4.17	2.04	0.97
Thiamethoxam		31.45	87.43	87.04	83.43		3.06	3.79	0.51	0.66
Tribenuron-methyl		36.99	82.28	83.4	89.55		6.57	3.42	1.59	3.5
Trifloxystrobin		64.02	86.15	89.36	88.42		1.49	1.92	1.97	1.76
Trimethoprim		3.53	59.61	71.75	70.01		3.05	1.34	2.97	1.1
Tritosulfuron		38.73	91.47	73.95	85.83		11.55	6.85	9.41	2.37
Venlafaxine		6.22	73.01	80.9	85.96		2.73	2.1	2.58	1.09
*Fortified SPM reference material was prepared by pipetting 50 µL of an acetonitrile solution containing a mixture of all targeted analytes onto the surface of samples to obtain a final concentration of 25 ng/g (dw). After addition of the analyte mixture, 2 mL of water was added to the fortified samples which were then vortexed for 30 seconds. The samples were then centrifuged at 41500 RCF for 5 …

## Sheet: Table S9
Table S9. Percentage matrix effects (%ME) on MRM-signal intensities for 104 analytes in extracts of reference SPM-sample material prepared using either acidified acetonitrile (AA), modified versions of the official citrate buffered (Q-CB) and acetate buffered (Q-AB) QuEChERS methodologies or a formate buffered extraction (FB).
Extraction Method:		AA	Q-CB	Q-AB	FB
Analyte:		Percentage Matrix Effect* (%ME):
6PPD-Quinone		-1.06	-6.09	-7.46	-11.81
Acetamiprid		1.83	-2.2	-4.02	1.57
Azoxystrobin		-0.14	-2.42	-3.3	-2.36
Benalaxyl		-0.83	-4.89	-2.71	-4.72
Bentazone		0.79	-1.91	-3.18	-1.34
Bixafen		1.21	-6.28	-7.92	-9.67
Boscalid		0.87	1.15	-6.39	-1.79
Bromoxynil		4.02	-2.95	1.77	-2.74
Carbamazepine		-1.39	-6.79	-4.42	-5.12
Carfentrazone-ethyl		4.49	10.27	7.16	-12.91
Chlorantraniliprole		-2.51	-2.4	-0.13	-1.38
Chloridazon		0.79	1.89	-2.83	-5.17
Chlortoluron		-1.34	-4.05	-3.14	-5.45
Citalopram		-6.12	-6.7	-5.15	-4.77
Clomazone		-3.69	-7.29	-7.51	-6.15
Clothianidin		-4.79	-5.81	-4.49	-6.48
Cyantraniliprole		-6.82	-7.34	-5.02	-10.57
Cyazofamid		-1.49	-3.02	-1.55	-5.82
Cyflufenamid		-2.18	-5.96	-1.46	2.26
Cymoxanil		3.91	2.19	1.13	-1.23
Cyprodinil		-0.7	-1.05	-3.63	-5.53
Dexamethazone		-5.88	-4.79	-4.99	-8.37
Diclofenac		-6.93	-5.13	-10.07	-6.26
Difenconazole		-1.13	-6.25	1.44	-1.76
Diflufenican		3.1	-6.65	-5.36	-3.82
Dimethenamid-P		-5.23	-5.45	-8.4	-8.04
Dimethoate		-5.49	-8.24	-10.38	-6.37
Dimethomorph		-0.72	-1.02	0.6	2.16
Dimoxystrobin		-1.93	-7.8	-6.87	-1.88
Donepezil		0.99	2.26	-5.07	-5.77
Epoxiconazole		-9.42	-5.58	-4.16	-10.1
Ethofumesate		-0.79	-2.21	-6.78	-7.99
Etofenprox		1.5	14.38	33.81	41.36
Fenoxycarb		4.2	0	2.69	0.28
Fenpropimorph		-3.85	-9.66	-7.1	-9.45
Fenpyroximate		-0.03	-2.85	-0.99	0.94
Fipronil		-1.51	-0.01	-6.92	2.27
Fipronil desulfinyl		-0.21	-1.53	-1.54	4.17
Fipronil sulfone		7.99	5.49	7.36	3.15
Flazasulfuron		-0.44	0.91	3.49	5.29
Flonicamid		-16.5	-21.93	-15.53	-24.38
Fluazinam		0.37	-0.14	-1.13	1.53
Fludioxonil		6.36	11.17	9.25	12.19
Flufenacet		-3.17	-4.58	-3.7	-3.1
Fluopicolid		-2.01	-4.53	-5.59	-5.64
Fluopyram		-5.84	-4.04	-6.9	-4.95
Flupyradifurone		-5.29	-6.58	-7.08	-9.83
Flurtamone		-2.51	-0.7	-4.86	-9.04
Foramsulfuron		7.62	20.56	19.64	21.18
Hexythiazox		-9.24	-11.46	-15.23	-12.37
Imidacloprid		2.5	9.54	4.56	3.04
Indoxacarb		2.31	3.16	7.82	6.91
Iprovalicarb		-0.93	-4.59	-3.1	-6.14
Isoproturon		-6.44	-9.09	-7.38	-7.63
Kresoxim methyl		-3.99	-6.94	-10.83	-8.33
Lenacil		-0.25	-7.63	-2.99	-2.86
Mandipropamid		1.7	-1.7	-1.02	1.77
Metalaxyl		-1.06	-3.42	-5.01	-5.34
Metamitron		-11.36	-12.87	-11.75	-12.96
Metazachlor		-2.8	-3.83	-4.09	-6.03
Metconazole		1.86	-3.71	-6.93	-11.08
Methiocarb		-3.23	-1.62	-3.39	-3.36
Methiocarb-sulfoxide		-8.07	-10.16	-8.96	-8.99
Methoxyfenozide		-4.93	-4.5	-5.68	-3.21
Metobromuron		-0.76	-6.82	-10.27	-8.04
Metolachlor-S		-8.61	-8.1	-11.64	-11.28
Metrafenone		4	-2.79	1.85	9.73
Metsulfuron-methyl		1.35	4.97	11.76	9.53
Myclobutanil		-3.03	-8.61	-9.88	-12.84
Napropamide		-5.97	-1.87	-4.38	-3.12
Nirmatrelvir		7.1	-4.73	-2.03	3.56
O-desmethylvenlafaxine		-2.72	-4.83	-7.3	-0.38
Omethoate		-3.33	-3.48	-3.6	-2.25
Oxybenzone		0	1.57	-3.42	0.3
Paclobutrazol		-2.98	-6.29	-1.41	-12.16
Penconazole		-8.76	-13.6	-8.93	-11.78
Pencycuron		-5.89	-8.62	-6.63	-10.1
Pendimethalin		-12.36	-14.63	-17.89	-17.09
Picoxystrobin		-7.11	-6.89	-4.99	-9.35
Pirimicarb		-1.16	-2.21	-5.1	-3.76
Prochloraz		-2.15	-0.17	0.28	1.57
Propamocarb		2.12	-0.22	2.27	1.75
Propaquizafop		-1.73	-5.3	-2.64	-4.07
Propyzamide		-2.08	-4.13	-5.83	-4.54
Prosulfocarb		-9.41	-12.27	-12.3	-15.85
Pyraclostrobin		-5.75	0.89	-0.16	-3.61
Pyrimethanil		-4.31	-4.52	-3.7	-2.9
Ritonavir		14.05	8.64	9.24	6.11
Spinosad A		-3.19	4.08	-6.29	-7.1
Spinosad D		3.51	-3.52	5.04	5.29
Spirotetramat		3.28	11.29	9.32	8.91
Spiroxamine		-5.45	-7.64	-6.8	-4.18
Sulfamethoxazole		0.34	4.18	5.98	-0.65
Sulfoxaflor		-3.33	-5.1	-2.65	-6.08
Tebuconazole		-5.28	-5.24	2.09	4.03
Tebufenozide		-1.15	-9.35	-2.44	-3.73
Terbuthylazine		-7.53	-7.68	-9.77	-13.29
Thiacloprid		-1.36	3.55	-5.72	-1.36
Thiamethoxam		-1.26	-6.97	-2.36	-4.18
Tribenuron-methyl		-1.87	-6.53	-5.39	-8.93
Trifloxystrobin		-10.43	-9.23	-10.84	-9.81
Trimethoprim		0.96	-4.11	-4.87	-3.35
Tritosulfuron		-4.68	0.09	-0.89	4.48
Venlafaxine		-8.34	-10.4	-9.32	-14.49
Median:		-1.6	-4.3	-4.1	-4.2
Median absolute deviations (MADs):		2.8	2.7	2.9	4.3
*Positive and negative values indicate matrix enhanced signal amplification and suppression, respectively.

[truncated: 6 more sheets: Table S10, Table S11, Table S12, Table S13, Table S14, Table S15]
